# Supplementary material for: Experimental Airway Allogenic Transplantation Model with Decellularized Cryopreserved Tracheas
Source: Biomedicines. 2025 Sep 30;13(10):2401. doi: 10.3390/biomedicines13102401 (PMC12561892; doi:10.3390/biomedicines13102401)
Supplement: Supplementary file 1 [file biomedicines-13-02401-s001.zip]

Archive with 1 entries (1 files):
- biomedicines-3789647-supplementary.pdf
